# Supplementary material for: Understanding the pathways between prenatal and postnatal factors and overweight outcomes in early childhood: a pooled analysis of seven cohorts
Source: Int J Obes (Lond). 2023 Apr 3;47(7):574–82. doi: 10.1038/s41366-023-01301-9 (PMC10299910; doi:10.1038/s41366-023-01301-9)
Supplement: Supplementary file 2 — Supplemetary file for raw result tables [file 41366_2023_1301_MOESM2_ESM.xlsx]

## Sheet: Primary results
Primary analysis: pooled analysis of seven cohorts with ajustment for cohort, ages at infancy and early childhood assessments, maternal age, child sex, and intervention allocation.
		Observed	Bootstrap			Normal	based				Observed	Bootstrap			Normal-based
		coefficient	std. err.	z	P>z	[95% conf.	interval]				coefficient	std. err.	z	P>z	[95% conf. interval]
maternal BMI(kg/m2)➝ child BMIz (direct effect)		0.0333816	0.0030143	11.07	0	0.0274738	0.0392895		maternal BMI(kg/m2)➝ child overweight (direct effect)		0.070383	0.0078847	8.93	0	0.0549292	0.0858368
maternal BMI(kg/m2)➝ child BMIz indirect effect via child BW (kg)		0.0065961	0.0009584	6.88	0	0.0047177	0.0084746		maternal BMI(kg/m2)➝ child overweight indirect effect via child BW (kg)		0.0143548	0.0023461	6.12	0	0.0097566	0.018953
maternal BMI(kg/m2)➝ child BMIz indirect effect via RWG		0.0021101	0.0053976	0.39	0.696	-0.0084691	0.0126892		maternal BMI(kg/m2)➝ child overweight indirect effect via RWG		0.0044027	0.0113369	0.39	0.698	-0.0178173	0.0266226
maternal BMI(kg/m2)➝ child BMIz indirect effect via BF≥ 6months		-0.0034969	0.0032672	-1.07	0.284	-0.0099006	0.0029068		maternal BMI(kg/m2)➝ child overweight indirect effect via BF≥ 6months		0.0084248	0.0095351	0.88	0.377	-0.0102637	0.0271132
maternal BMI(kg/m2)➝ child BMIz indirect effect via BW, RWG, BF		0.0052093	0.0063493	0.82	0.412	-0.0072351	0.0176538		maternal BMI(kg/m2)➝ child overweight indirect effect via BW, RWG, BF		0.0271822	0.0153262	1.77	0.076	-0.0028567	0.0572211
maternal BMI(kg/m2)➝ child BMIz (total effect)		0.0385909	0.0065609	5.88	0	0.0257319	0.05145		maternal BMI(kg/m2)➝ child overweight (total effect)		0.0975652	0.0158934	6.14	0	0.0664147	0.128716
maternal BMI(kg/m2)➝ child BW (kg) (direct effect)		0.0115578	0.0015569	7.42	0	0.0085064	0.0146092		maternal BMI(kg/m2)➝ child BW (kg) (direct effect)		0.0115578	0.0015569	7.42	0	0.0085064	0.0146092
child birth weight(kg)➝BF≥6months (direct effect)		0.244516	0.071419	3.42	0.001	0.104538	0.384495		child birth weight(kg)➝BF≥6months (direct effect)		0.244516	0.071419	3.42	0.001	0.104538	0.384495
child birth weight(kg)➝RWG (direct effect)		-1.96802	0.105672	-18.62	0	-2.17513	-1.76091		child birth weight(kg)➝RWG (direct effect)		-1.96802	0.105672	-18.62	0	-2.17513	-1.76091
BF≥6months➝RWG (direct effect)		-0.746118	0.0880345	-8.48	0	-0.918663	-0.573574		BF≥6months➝RWG (direct effect)		-0.746118	0.0880345	-8.48	0	-0.918663	-0.573574
RWG➝ child BMIz (direct effect)		0.720119	0.0360381	19.98	0	0.649486	0.790753		RWG➝ child Overweight (direct effect)		1.50254	0.11183	13.44	0	1.28335	1.72172
maternal BMI(kg/m2)➝RWG (direct effect)		0.0029301	0.007468	0.39	0.695	-0.0117068	0.0175671		maternal BMI(kg/m2)➝RWG (direct effect)		0.0029301	0.007468	0.39	0.695	-0.0117068	0.0175671
maternal BMI(kg/m2)➝RWG indirect effect via child BW (kg)		-0.022746	0.003425	-6.64	0	-0.0294589	-0.0160331		maternal BMI(kg/m2)➝RWG indirect effect via child BW (kg)		-0.022746	0.003425	-6.64	0	-0.0294589	-0.0160331
maternal BMI(kg/m2)➝RWG indirect effect via BF≥6months		0.0665115	0.0092013	7.23	0	0.0484773	0.0845456		maternal BMI(kg/m2)➝RWG indirect effect via BF≥6months		0.0665115	0.0092013	7.23	0	0.0484773	0.0845456
maternal BMI(kg/m2)➝RWG indirect effect via BW, BF		0.0437655	0.0098353	4.45	0	0.0244886	0.0630423		maternal BMI(kg/m2)➝RWG indirect effect via BW, BF		0.0437655	0.0098353	4.45	0	0.0244886	0.0630423
maternal BMI(kg/m2)➝RWG (total effect)		0.0466956	0.0112913	4.14	0	0.024565	0.0688262		maternal BMI(kg/m2)➝RWG (total effect)		0.0466956	0.0112913	4.14	0	0.024565	0.0688262
maternal BMI(kg/m2)➝BF≥6months (direct effect)		-0.0891433	0.0068931	-12.93	0	-0.102653	-0.0756331		maternal BMI(kg/m2)➝BF≥6months (direct effect)		-0.0891433	0.0068931	-12.93	0	-0.102653	-0.0756331
maternal BMI(kg/m2)➝BF≥6months indirect effect via child BW (kg)		0.0028261	0.0009178	3.08	0.002	0.0010273	0.0046248		maternal BMI(kg/m2)➝BF≥6months indirect effect via child BW (kg)		0.0028261	0.0009178	3.08	0.002	0.0010273	0.0046248
maternal BMI(kg/m2)➝BF≥6months (total effect)		-0.0863173	0.0067883	-12.72	0	-0.099622	-0.0730125		maternal BMI(kg/m2)➝BF≥6months (total effect)		-0.0863173	0.0067883	-12.72	0	-0.099622	-0.0730125
child birth weight(kg)➝child BMIz (direct effect)		0.570709	0.03333	17.12	0	0.505383	0.636034		child birth weight(kg)➝child overweight (direct effect)		1.242	0.114998	10.8	0	1.01661	1.4674
child birth weight(kg)➝child BMIz indirect effect via RWG		-1.41721	0.102888	-13.77	0	-1.61887	-1.21555		child birth weight(kg)➝child overweight indirect effect via RWG		-2.95703	0.270867	-10.92	0	-3.48792	-2.42614
child birth weight(kg)➝child BMIz indirect effect via BF		0.0095918	0.0097392	0.98	0.325	-0.0094967	0.0286803		child birth weight(kg)➝child overweight indirect effect via BF		-0.0231087	0.027755	-0.83	0.405	-0.0775075	0.0312901
child birth weight(kg)➝child BMIz indirect effect via RWG, BF		-1.40762	0.102907	-13.68	0	-1.60931	-1.20592		child birth weight(kg)➝child overweight indirect effect via RWG, BF		-2.98014	0.269711	-11.05	0	-3.50876	-2.45151
child birth weight(kg)➝child BMIz (total effect)		-0.83691	0.0974395	-8.59	0	-1.02789	-0.645932		child birth weight(kg)➝child overweight (total effect)		-1.73813	0.243084	-7.15	0	-2.21457	-1.2617
BF≥6months➝child BMIz (direct effect)		0.0392275	0.0363688	1.08	0.281	-0.0320541	0.110509		BF≥6months➝child overweight (direct effect)		-0.094508	0.105443	-0.9	0.37	-0.301172	0.112156
BF≥6months➝child BMIz indirect effect via RWG		-0.537294	0.0711434	-7.55	0	-0.676733	-0.397855		BF≥6months➝child overweight indirect effect via RWG		-1.12107	0.161022	-6.96	0	-1.43667	-0.805474
BF≥6months➝child BMIz (total effect)		-0.498067	0.0791383	-6.29	0	-0.653175	-0.342958		BF≥6months➝child overweight (total effect)		-1.21558	0.185768	-6.54	0	-1.57968	-0.85148
BMIz: BMI z-score
BW: birth weight
RWG: rapid weight gain by age one year (yes vs no)
BF: breastfeeding duration ≥ 6 vs < 6 months
Overweight: yes vs no
Note: For categorical outcomes (child overweight, RWG, BF≥6 months), coefficients needs to be converted to odds ratio for interpretation

## Sheet: maternal education
Primary analysis: pooled analysis of six cohorts with additional adjustment for maternal education
		Observed	Bootstrap			Normal	based				Observed	Bootstrap			Normal-based
		coefficient	std. err.	z	P>z	[95% conf.	interval]				coefficient	std. err.	z	P>z	[95% conf. interval]
maternal BMI(kg/m2)➝ child BMIz (direct effect)		0.0411795	0.004378	9.41	0	0.0325987	0.0497602		maternal BMI(kg/m2)➝ child overweight (direct effect)		0.0769544	0.0106128	7.25	0	0.0561537	0.0977552
maternal BMI(kg/m2)➝ child BMIz indirect effect via child BW (kg)		0.0101355	0.001525	6.65	0	0.0071465	0.0131245		maternal BMI(kg/m2)➝ child overweight indirect effect via child BW (kg)		0.0208388	0.0036544	5.7	0	0.0136764	0.0280012
maternal BMI(kg/m2)➝ child BMIz indirect effect via RWG		0.0170243	0.0077453	2.2	0.028	0.0018438	0.0322048		maternal BMI(kg/m2)➝ child overweight indirect effect via RWG		0.0354796	0.0164917	2.15	0.031	0.0031564	0.0678027
maternal BMI(kg/m2)➝ child BMIz indirect effect via BF≥ 6months		-0.0051252	0.0030848	-1.66	0.097	-0.0111713	0.0009209		maternal BMI(kg/m2)➝ child overweight indirect effect via BF≥ 6months		-0.0041657	0.0097896	-0.43	0.67	-0.023353	0.0150216
maternal BMI(kg/m2)➝ child BMIz indirect effect via BW, RWG, BF		0.0220346	0.0084457	2.61	0.009	0.0054814	0.0385878		maternal BMI(kg/m2)➝ child overweight indirect effect via BW, RWG, BF		0.0521526	0.0193064	2.7	0.007	0.0143128	0.0899925
maternal BMI(kg/m2)➝ child BMIz (total effect)		0.063214	0.0092951	6.8	0	0.0449959	0.0814321		maternal BMI(kg/m2)➝ child overweight (total effect)		0.129107	0.0212733	6.07	0	0.0874122	0.170802
maternal BMI(kg/m2)➝ child BW (kg) (direct effect)		0.0173376	0.0023756	7.3	0	0.0126815	0.0219937		maternal BMI(kg/m2)➝ child BW (kg) (direct effect)		0.0173376	0.0023756	7.3	0	0.0126815	0.0219937
child birth weight(kg)➝BF≥6months (direct effect)		0.318404	0.0895216	3.56	0	0.142945	0.493863		child birth weight(kg)➝BF≥6months (direct effect)		0.318404	0.0895216	3.56	0	0.142945	0.493863
child birth weight(kg)➝RWG (direct effect)		-2.64117	0.137921	-19.15	0	-2.91149	-2.37085		child birth weight(kg)➝RWG (direct effect)		-2.64117	0.137921	-19.15	0	-2.91149	-2.37085
BF≥6months➝RWG (direct effect)		-0.726539	0.122176	-5.95	0	-0.966	-0.487079		BF≥6months➝RWG (direct effect)		-0.726539	0.122176	-5.95	0	-0.966	-0.487079
RWG➝ child BMIz (direct effect)		0.744414	0.0479836	15.51	0	0.650368	0.83846		RWG➝ child Overweight (direct effect)		1.5514	0.155932	9.95	0	1.24578	1.85702
maternal BMI(kg/m2)➝RWG (direct effect)		0.0228694	0.0102575	2.23	0.026	0.0027651	0.0429736		maternal BMI(kg/m2)➝RWG (direct effect)		0.0228694	0.0102575	2.23	0.026	0.0027651	0.0429736
maternal BMI(kg/m2)➝RWG indirect effect via child BW (kg)		-0.0457916	0.0067412	-6.79	0	-0.059004	-0.0325792		maternal BMI(kg/m2)➝RWG indirect effect via child BW (kg)		-0.0457916	0.0067412	-6.79	0	-0.059004	-0.0325792
maternal BMI(kg/m2)➝RWG indirect effect via BF≥6months		0.0511922	0.0106919	4.79	0	0.0302365	0.072148		maternal BMI(kg/m2)➝RWG indirect effect via BF≥6months		0.0511922	0.0106919	4.79	0	0.0302365	0.072148
maternal BMI(kg/m2)➝RWG indirect effect via BW, BF		0.0054007	0.0124294	0.43	0.664	-0.0189606	0.0297619		maternal BMI(kg/m2)➝RWG indirect effect via BW, BF		0.0054007	0.0124294	0.43	0.664	-0.0189606	0.0297619
maternal BMI(kg/m2)➝RWG (total effect)		0.02827	0.0151124	1.87	0.061	-0.0013498	0.0578899		maternal BMI(kg/m2)➝RWG (total effect)		0.02827	0.0151124	1.87	0.061	-0.0013498	0.0578899
maternal BMI(kg/m2)➝BF≥6months (direct effect)		-0.0704604	0.0095194	-7.4	0	-0.089118	-0.0518028		maternal BMI(kg/m2)➝BF≥6months (direct effect)		-0.0704604	0.0095194	-7.4	0	-0.089118	-0.0518028
maternal BMI(kg/m2)➝BF≥6months indirect effect via child BW (kg)		0.0055204	0.0016955	3.26	0.001	0.0021973	0.0088434		maternal BMI(kg/m2)➝BF≥6months indirect effect via child BW (kg)		0.0055204	0.0016955	3.26	0.001	0.0021973	0.0088434
maternal BMI(kg/m2)➝BF≥6months (total effect)		-0.06494	0.0093759	-6.93	0	-0.0833165	-0.0465635		maternal BMI(kg/m2)➝BF≥6months (total effect)		-0.06494	0.0093759	-6.93	0	-0.0833165	-0.0465635
child birth weight(kg)➝child BMIz (direct effect)		0.584596	0.0402485	14.52	0	0.50571	0.663481		child birth weight(kg)➝child overweight (direct effect)		1.20194	0.139154	8.64	0	0.929201	1.47468
child birth weight(kg)➝child BMIz indirect effect via RWG		-1.96612	0.161108	-12.2	0	-2.28189	-1.65036		child birth weight(kg)➝child overweight indirect effect via RWG		-4.09751	0.463816	-8.83	0	-5.00657	-3.18845
child birth weight(kg)➝child BMIz indirect effect via BF		0.0231603	0.0153746	1.51	0.132	-0.0069734	0.053294		child birth weight(kg)➝child overweight indirect effect via BF		0.0188243	0.0450909	0.42	0.676	-0.0695522	0.107201
child birth weight(kg)➝child BMIz indirect effect via RWG, BF		-1.94296	0.16084	-12.08	0	-2.2582	-1.62772		child birth weight(kg)➝child overweight indirect effect via RWG, BF		-4.07869	0.459708	-8.87	0	-4.9797	-3.17768
child birth weight(kg)➝child BMIz (total effect)		-1.35837	0.151678	-8.96	0	-1.65565	-1.06109		child birth weight(kg)➝child overweight (total effect)		-2.87675	0.415734	-6.92	0	-3.69157	-2.06192
BF≥6months➝child BMIz (direct effect)		0.0727388	0.0419181	1.74	0.083	-0.0094192	0.154897		BF≥6months➝child overweight (direct effect)		0.059121	0.136499	0.43	0.665	-0.208413	0.326655
BF≥6months➝child BMIz indirect effect via RWG		-0.540846	0.0988106	-5.47	0	-0.734511	-0.347181		BF≥6months➝child overweight indirect effect via RWG		-1.12715	0.226982	-4.97	0	-1.57203	-0.682277
BF≥6months➝child BMIz (total effect)		-0.468107	0.108505	-4.31	0	-0.680772	-0.255442		BF≥6months➝child overweight (total effect)		-1.06803	0.257606	-4.15	0	-1.57293	-0.563135
BMIz: BMI z-score
BW: birth weight
RWG: rapid weight gain by age one year (yes vs no)
BF: breastfeeding duration ≥ 6 vs < 6 months
Overweight: yes vs no
Note: For categorical outcomes (child overweight, RWG, BF≥6 months), coefficients needs to be converted to odds ratio for interpretation

## Sheet: Sheet1
Sensitivity analysis including BIS, HB, Nourish, POI, but excluding InFANT, InFANT Extend, and LIMIT (these cohorts had infancy assessment before one year)
		Observed	Bootstrap			Normal	based				Observed	Bootstrap			Normal-based
		coefficient	std. err.	z	P>z	[95% conf.	interval]				coefficient	std. err.	z	P>z	[95% conf. interval]
maternal BMI(kg/m2)➝ child BMIz (direct effect)		0.0395794	0.0050537	7.83	0	0.0296742	0.0494845		maternal BMI(kg/m2)➝ child overweight (direct effect)		0.0798594	0.0127367	6.27	0	0.054896	0.104823
maternal BMI(kg/m2)➝ child BMIz indirect effect via child BW (kg)		0.011126	0.0018126	6.14	0	0.0075733	0.0146786		maternal BMI(kg/m2)➝ child overweight indirect effect via child BW (kg)		0.0221318	0.0043164	5.13	0	0.0136718	0.0305917
maternal BMI(kg/m2)➝ child BMIz indirect effect via RWG		0.0200415	0.0094798	2.11	0.035	0.0014615	0.0386215		maternal BMI(kg/m2)➝ child overweight indirect effect via RWG		0.0442621	0.0216159	2.05	0.041	0.0018958	0.0866285
maternal BMI(kg/m2)➝ child BMIz indirect effect via BF≥ 6months		-0.0055023	0.0041845	-1.31	0.189	-0.0137038	0.0026992		maternal BMI(kg/m2)➝ child overweight indirect effect via BF≥ 6months		-0.0066544	0.0127377	-0.52	0.601	-0.0316198	0.0183109
maternal BMI(kg/m2)➝ child BMIz indirect effect via BW, RWG, BF		0.0256652	0.0105983	2.42	0.015	0.0048929	0.0464375		maternal BMI(kg/m2)➝ child overweight indirect effect via BW, RWG, BF		0.0597395	0.0259638	2.3	0.021	0.0088513	0.110628
maternal BMI(kg/m2)➝ child BMIz (total effect)		0.0652446	0.0111277	5.86	0	0.0434347	0.0870545		maternal BMI(kg/m2)➝ child overweight (total effect)		0.139599	0.0276907	5.04	0	0.0853262	0.193872
maternal BMI(kg/m2)➝ child BW (kg) (direct effect)		0.0165781	0.0025186	6.58	0	0.0116419	0.0215144		maternal BMI(kg/m2)➝ child BW (kg) (direct effect)		0.0165781	0.0025186	6.58	0	0.0116419	0.0215144
child birth weight(kg)➝BF≥6months (direct effect)		0.203129	0.108893	1.87	0.062	-0.0102975	0.416556		child birth weight(kg)➝BF≥6months (direct effect)		0.203129	0.108893	1.87	0.062	-0.0102975	0.416556
child birth weight(kg)➝RWG (direct effect)		-2.64982	0.171719	-15.43	0	-2.98638	-2.31326		child birth weight(kg)➝RWG (direct effect)		-2.64982	0.171719	-15.43	0	-2.98638	-2.31326
BF≥6months➝RWG (direct effect)		-0.657755	0.140274	-4.69	0	-0.932687	-0.382823		BF≥6months➝RWG (direct effect)		-0.657755	0.140274	-4.69	0	-0.932687	-0.382823
RWG➝ child BMIz (direct effect)		0.775192	0.0534104	14.51	0	0.67051	0.879874		RWG➝ child Overweight (direct effect)		1.71203	0.185666	9.22	0	1.34813	2.07593
maternal BMI(kg/m2)➝RWG (direct effect)		0.0258536	0.0121768	2.12	0.034	0.0019875	0.0497197		maternal BMI(kg/m2)➝RWG (direct effect)		0.0258536	0.0121768	2.12	0.034	0.0019875	0.0497197
maternal BMI(kg/m2)➝RWG indirect effect via child BW (kg)		-0.0439291	0.0071643	-6.13	0	-0.0579708	-0.0298874		maternal BMI(kg/m2)➝RWG indirect effect via child BW (kg)		-0.0439291	0.0071643	-6.13	0	-0.0579708	-0.0298874
maternal BMI(kg/m2)➝RWG indirect effect via BF≥6months		0.0522138	0.0136207	3.83	0	0.0255177	0.07891		maternal BMI(kg/m2)➝RWG indirect effect via BF≥6months		0.0522138	0.0136207	3.83	0	0.0255177	0.07891
maternal BMI(kg/m2)➝RWG indirect effect via BW, BF		0.0082848	0.0152245	0.54	0.586	-0.0215546	0.0381242		maternal BMI(kg/m2)➝RWG indirect effect via BW, BF		0.0082848	0.0152245	0.54	0.586	-0.0215546	0.0381242
maternal BMI(kg/m2)➝RWG (total effect)		0.0341384	0.0165055	2.07	0.039	0.0017881	0.0664886		maternal BMI(kg/m2)➝RWG (total effect)		0.0341384	0.0165055	2.07	0.039	0.0017882	0.0664886
maternal BMI(kg/m2)➝BF≥6months (direct effect)		-0.0793819	0.0109103	-7.28	0	-0.100766	-0.0579982		maternal BMI(kg/m2)➝BF≥6months (direct effect)		-0.0793819	0.0109103	-7.28	0	-0.100766	-0.0579982
maternal BMI(kg/m2)➝BF≥6months indirect effect via child BW (kg)		0.0033675	0.0019424	1.73	0.083	-0.0004396	0.0071746		maternal BMI(kg/m2)➝BF≥6months indirect effect via child BW (kg)		0.0033675	0.0019424	1.73	0.083	-0.0004396	0.0071746
maternal BMI(kg/m2)➝BF≥6months (total effect)		-0.0760144	0.0107229	-7.09	0	-0.0970308	-0.054998		maternal BMI(kg/m2)➝BF≥6months (total effect)		-0.0760144	0.0107229	-7.09	0	-0.090308	-0.054998
child birth weight(kg)➝child BMIz (direct effect)		0.671124	0.0495958	13.53	0	0.573918	0.76833		child birth weight(kg)➝child overweight (direct effect)		1.335	0.169307	7.89	0	1.00316	1.66683
child birth weight(kg)➝child BMIz indirect effect via RWG		-2.05412	0.189099	-10.86	0	-2.42475	-1.68349		child birth weight(kg)➝child overweight indirect effect via RWG		-4.53657	0.577358	-7.86	0	-5.66817	-3.40497
child birth weight(kg)➝child BMIz indirect effect via BF		0.0140797	0.014267	0.99	0.324	-0.0138831	0.0420425		child birth weight(kg)➝child overweight indirect effect via BF		0.0170279	0.0378668	0.45	0.653	-0.0571896	0.0912454
child birth weight(kg)➝child BMIz indirect effect via RWG, BF		-2.04004	0.189442	-10.77	0	-2.41134	-1.66874		child birth weight(kg)➝child overweight indirect effect via RWG, BF		-4.51954	0.57443	-7.87	0	-5.64541	-3.39368
child birth weight(kg)➝child BMIz (total effect)		-1.36892	0.180638	-7.58	0	-1.72296	-1.01487		child birth weight(kg)➝child overweight (total effect)		-3.18454	0.51627	-6.17	0	-4.19642	-2.17267
BF≥6months➝child BMIz (direct effect)		0.0693141	0.0509222	1.36	0.173	-0.0304915	0.16912		BF≥6months➝child overweight (direct effect)		0.0838281	0.157205	0.53	0.594	-0.224289	0.391945
BF≥6months➝child BMIz indirect effect via RWG		-0.509887	0.114015	-4.47	0	-0.733351	-0.286422		BF≥6months➝child overweight indirect effect via RWG		-1.1261	0.271201	-4.15	0	-1.65764	-0.594552
BF≥6months➝child BMIz (total effect)		-0.440572	0.123827	-3.56	0	-0.683269	-0.197875		BF≥6months➝child overweight (total effect)		-1.04227	0.297291	-3.51	0	-1.62495	-0.459587
BMIz: BMI z-score
BW: birth weight
RWG: rapid weight gain by age one year (yes vs no)
BF: breastfeeding duration ≥ 6 vs < 6 months
Overweight: yes vs no
Note: For categorical outcomes (child overweight, RWG, BF≥6 months), coefficients needs to be converted to odds ratio for interpretation

## Sheet: Sheet2
Sensitivity analysis including cohorts with outcome assessment at age 3-4 years (BIS, InFANT Extend, LIMIT)
		Observed	Bootstrap		Normal-based						Observed	Bootstrap			Normal	based
		coefficient	std. err.	z	P>z	[95% conf. interval]					coefficient	std. err.	z	P>z	[95% conf.	interval]
maternal BMI(kg/m2)➝ child BMIz (direct effect)		0.0275177	0.0043297	6.36	0	0.0190316	0.0360038		maternal BMI(kg/m2)➝ child overweight (direct effect)		0.0651176	0.0104795	6.21	0	0.0445783	0.0856569
maternal BMI(kg/m2)➝ child BMIz indirect effect via child BW (kg)		0.0060413	0.0011838	5.1	0	0.0037211	0.0083614		maternal BMI(kg/m2)➝ child overweight indirect effect via child BW (kg)		0.0128829	0.0028449	4.53	0	0.007307	0.0184588
maternal BMI(kg/m2)➝ child BMIz indirect effect via RWG		-0.0108085	0.0074281	-1.46	0.146	-0.0253672	0.0037502		maternal BMI(kg/m2)➝ child overweight indirect effect via RWG		-0.0218679	0.0152262	-1.44	0.151	-0.0517107	0.0079749
maternal BMI(kg/m2)➝ child BMIz indirect effect via BF≥ 6months		-0.0065427	0.0046531	-1.41	0.16	-0.0156627	0.0025773		maternal BMI(kg/m2)➝ child overweight indirect effect via BF≥ 6months		0.0091867	0.0122504	0.75	0.453	-0.0148237	0.0331971
maternal BMI(kg/m2)➝ child BMIz indirect effect via BW, RWG, BF		-0.0113099	0.0087502	-1.29	0.196	-0.0284599	0.00584		maternal BMI(kg/m2)➝ child overweight indirect effect via BW, RWG, BF		0.0002017	0.0199617	0.01	0.992	-0.0389225	0.0393259
maternal BMI(kg/m2)➝ child BMIz (total effect)		0.0162078	0.0089462	1.81	0.07	-0.0013264	0.0337419		maternal BMI(kg/m2)➝ child overweight (total effect)		0.0653193	0.0207071	3.15	0.002	0.0247341	0.105904
maternal BMI(kg/m2)➝ child BW (kg) (direct effect)		0.0108802	0.0019844	5.48	0	0.0069909	0.0147695		maternal BMI(kg/m2)➝ child BW (kg) (direct effect)		0.0108802	0.0019844	5.48	0	0.0069909	0.0147695
child birth weight(kg)➝BF≥6months (direct effect)		0.252702	0.0919733	2.75	0.006	0.0724377	0.432966		child birth weight(kg)➝BF≥6months (direct effect)		0.252702	0.0919733	2.75	0.006	0.0724377	0.432966
child birth weight(kg)➝RWG (direct effect)		-1.49856	0.123254	-12.16	0	-1.74013	-1.25699		child birth weight(kg)➝RWG (direct effect)		-1.49856	0.123254	-12.16	0	-1.74013	-1.25699
BF≥6months➝RWG (direct effect)		-0.779317	0.115132	-6.77	0	-1.00497	-0.553662		BF≥6months➝RWG (direct effect)		-0.779317	0.115132	-6.77	0	-1.00497	-0.553662
RWG➝ child BMIz (direct effect)		0.700252	0.0498197	14.06	0	0.602607	0.797896		RWG➝ child Overweight (direct effect)		1.41676	0.145054	9.77	0	1.13246	1.70106
maternal BMI(kg/m2)➝RWG (direct effect)		-0.0154351	0.010538	-1.46	0.143	-0.0360893	0.005219		maternal BMI(kg/m2)➝RWG (direct effect)		-0.0154351	0.010538	-1.46	0.143	-0.0360893	0.005219
maternal BMI(kg/m2)➝RWG indirect effect via child BW (kg)		-0.0163046	0.003417	-4.77	0	-0.0230017	-0.0096074		maternal BMI(kg/m2)➝RWG indirect effect via child BW (kg)		-0.0163046	0.003417	-4.77	0	-0.0230017	-0.0096074
maternal BMI(kg/m2)➝RWG indirect effect via BF≥6months		0.0728801	0.0132658	5.49	0	0.0468795	0.0988806		maternal BMI(kg/m2)➝RWG indirect effect via BF≥6months		0.0728801	0.0132658	5.49	0	0.0468795	0.0988806
maternal BMI(kg/m2)➝RWG indirect effect via BW, BF		0.0565755	0.0135122	4.19	0	0.030092	0.083059		maternal BMI(kg/m2)➝RWG indirect effect via BW, BF		0.0565755	0.0135122	4.19	0	0.030092	0.083059
maternal BMI(kg/m2)➝RWG (total effect)		0.0411404	0.0153788	2.68	0.007	0.0109985	0.0712822		maternal BMI(kg/m2)➝RWG (total effect)		0.0411404	0.0153788	2.68	0.007	0.0109985	0.0712822
maternal BMI(kg/m2)➝BF≥6months (direct effect)		-0.0935178	0.0097693	-9.57	0	-0.112665	-0.0743703		maternal BMI(kg/m2)➝BF≥6months (direct effect)		-0.0935178	0.0097693	-9.57	0	-0.112665	-0.0743703
maternal BMI(kg/m2)➝BF≥6months indirect effect via child BW (kg)		0.0027494	0.0011413	2.41	0.016	0.0005125	0.0049864		maternal BMI(kg/m2)➝BF≥6months indirect effect via child BW (kg)		0.0027494	0.0011413	2.41	0.016	0.0005125	0.0049864
maternal BMI(kg/m2)➝BF≥6months (total effect)		-0.0907684	0.0096215	-9.43	0	-0.109626	-0.0719106		maternal BMI(kg/m2)➝BF≥6months (total effect)		-0.0907684	0.0096215	-9.43	0	-0.109626	-0.0719106
child birth weight(kg)➝child BMIz (direct effect)		0.555253	0.0456298	12.17	0	0.46582	0.644686		child birth weight(kg)➝child overweight (direct effect)		1.18407	0.150685	7.86	0	0.888732	1.47941
child birth weight(kg)➝child BMIz indirect effect via RWG		-1.04937	0.116564	-9	0	-1.27783	-0.820907		child birth weight(kg)➝child overweight indirect effect via RWG		-2.1231	0.28283	-7.51	0	-2.67744	-1.56876
child birth weight(kg)➝child BMIz indirect effect via BF		0.0176796	0.0145535	1.21	0.224	-0.0108447	0.0462039		child birth weight(kg)➝child overweight indirect effect via BF		-0.0248241	0.035645	-0.7	0.486	-0.094687	0.0450388
child birth weight(kg)➝child BMIz indirect effect via RWG, BF		-1.03169	0.116621	-8.85	0	-1.26026	-0.803115		child birth weight(kg)➝child overweight indirect effect via RWG, BF		-2.14792	0.281411	-7.63	0	-2.69948	-1.59637
child birth weight(kg)➝child BMIz (total effect)		-0.476435	0.114054	-4.18	0	-0.699978	-0.252893		child birth weight(kg)➝child overweight (total effect)		-0.963854	0.265104	-3.64	0	-1.48345	-0.444259
BF≥6months➝child BMIz (direct effect)		0.0699623	0.0486835	1.44	0.151	-0.0254556	0.16538		BF≥6months➝child overweight (direct effect)		-0.0982348	0.129203	-0.76	0.447	-0.351468	0.154998
BF≥6months➝child BMIz indirect effect via RWG		-0.545718	0.08996	-6.07	0	-0.722037	-0.3694		BF≥6months➝child overweight indirect effect via RWG		-1.10411	0.199959	-5.52	0	-1.49602	-0.712194
BF≥6months➝child BMIz (total effect)		-0.475756	0.0989765	-4.81	0	-0.669746	-0.281766		BF≥6months➝child overweight (total effect)		-1.20234	0.226749	-5.3	0	-1.64676	-0.757923
BMIz: BMI z-score
BW: birth weight
RWG: rapid weight gain by age one year (yes vs no)
BF: breastfeeding duration ≥ 6 vs < 6 months
Note: For categorical outcomes (child overweight, RWG, BF≥6 months), coefficients needs to be converted to odds ratio for interpretation

## Sheet: Sheet3
Sensitivity analysis including cohorts with outcome assessment at age 5 years (HB, INFANT, NOURISH, POI)
		Observed	Bootstrap		Normal-based					Observed	Bootstrap			Normal	based
		coefficient	std. err.	z	P>z	[95% conf. interval]				coefficient	std. err.	z	P>z	[95% conf.	interval]
maternal BMI(kg/m2)➝ child BMIz (direct effect)		0.0434853	0.0042753	10.17	0	0.0351059	0.0518646		maternal BMI(kg/m2)➝ child overweight (direct effect)	0.078788	0.0122915	6.41	0	0.0546971	0.102879
maternal BMI(kg/m2)➝ child BMIz indirect effect via child BW (kg)		0.009725	0.0020082	4.84	0	0.005789	0.013661		maternal BMI(kg/m2)➝ child overweight indirect effect via child BW (kg)	0.0214796	0.0050219	4.28	0	0.0116368	0.0313224
maternal BMI(kg/m2)➝ child BMIz indirect effect via RWG		0.022824	0.0095994	2.38	0.017	0.0040095	0.0416384		maternal BMI(kg/m2)➝ child overweight indirect effect via RWG	0.0502401	0.0219869	2.29	0.022	0.0071465	0.0933336
maternal BMI(kg/m2)➝ child BMIz indirect effect via BF≥ 6months		-0.0009919	0.0036479	-0.27	0.786	-0.0081417	0.0061578		maternal BMI(kg/m2)➝ child overweight indirect effect via BF≥ 6months	0.0038305	0.0120622	0.32	0.751	-0.019811	0.027472
maternal BMI(kg/m2)➝ child BMIz indirect effect via BW, RWG, BF		0.031557	0.0105812	2.98	0.003	0.0108183	0.0522958		maternal BMI(kg/m2)➝ child overweight indirect effect via BW, RWG, BF	0.0755501	0.0259129	2.92	0.004	0.0247618	0.126338
maternal BMI(kg/m2)➝ child BMIz (total effect)		0.0750423	0.0111488	6.73	0	0.053191	0.0968936		maternal BMI(kg/m2)➝ child overweight (total effect)	0.154338	0.0283006	5.45	0	0.09887	0.209806
maternal BMI(kg/m2)➝ child BW (kg) (direct effect)		0.0155776	0.0030463	5.11	0	0.0096069	0.0215482		maternal BMI(kg/m2)➝ child BW (kg) (direct effect)	0.0155776	0.0030463	5.11	0	0.0096069	0.0215482
child birth weight(kg)➝BF≥6months (direct effect)		0.144046	0.111342	1.29	0.196	-0.0741814	0.362273		child birth weight(kg)➝BF≥6months (direct effect)	0.144046	0.111342	1.29	0.196	-0.0741814	0.362273
child birth weight(kg)➝RWG (direct effect)		-2.8251	0.185621	-15.22	0	-3.18891	-2.46129		child birth weight(kg)➝RWG (direct effect)	-2.8251	0.185621	-15.22	0	-3.18891	-2.46129
BF≥6months➝RWG (direct effect)		-0.716829	0.149635	-4.79	0	-1.01011	-0.423549		BF≥6months➝RWG (direct effect)	-0.716829	0.149635	-4.79	0	-1.01011	-0.423549
RWG➝ child BMIz (direct effect)		0.728445	0.0583356	12.49	0	0.614109	0.84278		RWG➝ child Overweight (direct effect)	1.60345	0.194648	8.24	0	1.22195	1.98495
maternal BMI(kg/m2)➝RWG (direct effect)		0.0313325	0.0129981	2.41	0.016	0.0058566	0.0568083		maternal BMI(kg/m2)➝RWG (direct effect)	0.0313325	0.0129981	2.41	0.016	0.0058567	0.0568083
maternal BMI(kg/m2)➝RWG indirect effect via child BW (kg)		-0.0440081	0.0090233	-4.88	0	-0.0616935	-0.0263227		maternal BMI(kg/m2)➝RWG indirect effect via child BW (kg)	-0.0440081	0.0090233	-4.88	0	-0.0616935	-0.0263227
maternal BMI(kg/m2)➝RWG indirect effect via BF≥6months		0.0522707	0.014213	3.68	0	0.0244137	0.0801278		maternal BMI(kg/m2)➝RWG indirect effect via BF≥6months	0.0522707	0.014213	3.68	0	0.0244137	0.0801278
maternal BMI(kg/m2)➝RWG indirect effect via BW, BF		0.0082626	0.0172226	0.48	0.631	-0.0254929	0.0420182		maternal BMI(kg/m2)➝RWG indirect effect via BW, BF	0.0082626	0.0172225	0.48	0.631	-0.0254929	0.0420182
maternal BMI(kg/m2)➝RWG (total effect)		0.0395951	0.0193461	2.05	0.041	0.0016775	0.0775127		maternal BMI(kg/m2)➝RWG (total effect)	0.0395951	0.0193461	2.05	0.041	0.0016775	0.0775127
maternal BMI(kg/m2)➝BF≥6months (direct effect)		-0.0729194	0.0115113	-6.33	0	-0.0954811	-0.0503578		maternal BMI(kg/m2)➝BF≥6months (direct effect)	-0.0729194	0.0115113	-6.33	0	-0.0954811	-0.0503578
maternal BMI(kg/m2)➝BF≥6months indirect effect via child BW (kg)		0.0022439	0.001815	1.24	0.216	-0.0013136	0.0058013		maternal BMI(kg/m2)➝BF≥6months indirect effect via child BW (kg)	0.0022439	0.001815	1.24	0.216	-0.0013136	0.0058013
maternal BMI(kg/m2)➝BF≥6months (total effect)		-0.0706755	0.0113222	-6.24	0	-0.0928665	-0.0484845		maternal BMI(kg/m2)➝BF≥6months (total effect)	-0.0706755	0.0113222	-6.24	0	-0.0928665	-0.0484845
child birth weight(kg)➝child BMIz (direct effect)		0.624293	0.0455709	13.7	0	0.534976	0.713611		child birth weight(kg)➝child overweight (direct effect)	1.37888	0.164805	8.37	0	1.05587	1.70189
child birth weight(kg)➝child BMIz indirect effect via RWG		-2.05793	0.198224	-10.38	0	-2.44644	-1.66942		child birth weight(kg)➝child overweight indirect effect via RWG	-4.5299	0.608914	-7.44	0	-5.72335	-3.33645
child birth weight(kg)➝child BMIz indirect effect via BF		0.0019594	0.0091043	0.22	0.83	-0.0158847	0.0198036		child birth weight(kg)➝child overweight indirect effect via BF	-0.0075667	0.0293029	-0.26	0.796	-0.0649994	0.0498659
child birth weight(kg)➝child BMIz indirect effect via RWG, BF		-2.05597	0.198474	-10.36	0	-2.44497	-1.66696		child birth weight(kg)➝child overweight indirect effect via RWG, BF	-4.53747	0.608642	-7.46	0	-5.73038	-3.34455
child birth weight(kg)➝child BMIz (total effect)		-1.43167	0.187318	-7.64	0	-1.79881	-1.06454		child birth weight(kg)➝child overweight (total effect)	-3.15859	0.546147	-5.78	0	-4.22901	-2.08816
BF≥6months➝child BMIz (direct effect)		0.0136029	0.0489162	0.28	0.781	-0.0822711	0.109477		BF≥6months➝child overweight (direct effect)	-0.0525302	0.16104	-0.33	0.744	-0.368162	0.263101
BF≥6months➝child BMIz indirect effect via RWG		-0.52217	0.116691	-4.47	0	-0.75088	-0.29346		BF≥6months➝child overweight indirect effect via RWG	-1.1494	0.275599	-4.17	0	-1.68956	-0.609236
BF≥6months➝child BMIz (total effect)		-0.508567	0.129118	-3.94	0	-0.761634	-0.2555		BF≥6months➝child overweight (total effect)	-1.20193	0.318317	-3.78	0	-1.82582	-0.57804
BMIz: BMI z-score
BW: birth weight
RWG: rapid weight gain by age one year (yes vs no)
BF: breastfeeding duration ≥ 6 vs < 6 months
Note: For categorical outcomes (child overweight, RWG, BF≥6 months), coefficients needs to be converted to odds ratio for interpretation

## Sheet: Sheet4
Sensitivity analysis including six cohorts excluding BIS
			Observed	Bootstrap			Normal	based				Observed	Bootstrap			Normal	based
			coefficient	std. err.	z	P>z	[95% conf.	interval]				coefficient	std. err.	z	P>z	[95% conf.	interval]
maternal BMI(kg/m2)➝ child BMIz (direct effect)			0.0335168	0.0031106	10.78	0	0.0274202	0.0396133		maternal BMI(kg/m2)➝ child overweight (direct effect)		0.0721069	0.0083193	8.67	0	0.0558014	0.0884125
maternal BMI(kg/m2)➝ child BMIz indirect effect via child BW (kg)			0.0061401	0.0010091	6.08	0	0.0041623	0.008118		maternal BMI(kg/m2)➝ child overweight indirect effect via child BW (kg)		0.0135643	0.0024655	5.5	0	0.008732	0.0183965
maternal BMI(kg/m2)➝ child BMIz indirect effect via RWG			-0.0011918	0.0059321	-0.2	0.841	-0.0128185	0.010435		maternal BMI(kg/m2)➝ child overweight indirect effect via RWG		-0.0024912	0.0125178	-0.2	0.842	-0.0270257	0.0220432
maternal BMI(kg/m2)➝ child BMIz indirect effect via BF≥ 6months			-0.0058823	0.00341	-1.72	0.085	-0.0125658	0.0008013		maternal BMI(kg/m2)➝ child overweight indirect effect via BF≥ 6months		0.0066155	0.0096163	0.69	0.491	-0.0122322	0.0254631
maternal BMI(kg/m2)➝ child BMIz indirect effect via BW, RWG, BF			-0.0009339	0.0068454	-0.14	0.891	-0.0143506	0.0124829		maternal BMI(kg/m2)➝ child overweight indirect effect via BW, RWG, BF		0.0176885	0.0160382	1.1	0.27	-0.0137458	0.0491227
maternal BMI(kg/m2)➝ child BMIz (total effect)			0.0325829	0.0070668	4.61	0	0.0187322	0.0464336		maternal BMI(kg/m2)➝ child overweight (total effect)		0.0897954	0.0171151	5.25	0	0.0562505	0.12334
maternal BMI(kg/m2)➝ child BW (kg) (direct effect)			0.0111905	0.0017067	6.56	0	0.0078455	0.0145355		maternal BMI(kg/m2)➝ child BW (kg) (direct effect)		0.0111905	0.0017067	6.56	0	0.0078455	0.0145355
child birth weight(kg)➝BF≥6months (direct effect)			0.282588	0.0750081	3.77	0	0.135575	0.429601		child birth weight(kg)➝BF≥6months (direct effect)		0.282588	0.0750081	3.77	0	0.135575	0.429601
child birth weight(kg)➝RWG (direct effect)			-1.90021	0.106597	-17.83	0	-2.10914	-1.69129		child birth weight(kg)➝RWG (direct effect)		-1.90021	0.106597	-17.83	0	-2.10914	-1.69129
BF≥6months➝RWG (direct effect)			-0.770149	0.0942785	-8.17	0	-0.954931	-0.585366		BF≥6months➝RWG (direct effect)		-0.770149	0.0942785	-8.17	0	-0.954931	-0.585366
RWG➝ child BMIz (direct effect)			0.722531	0.0408816	17.67	0	0.642405	0.802658		RWG➝ child Overweight (direct effect)		1.51038	0.119472	12.64	0	1.27622	1.74454
maternal BMI(kg/m2)➝RWG (direct effect)			-0.0016494	0.0081742	-0.2	0.84	-0.0176705	0.0143717		maternal BMI(kg/m2)➝RWG (direct effect)		-0.0016494	0.0081742	-0.2	0.84	-0.0176705	0.0143717
maternal BMI(kg/m2)➝RWG indirect effect via child BW (kg)			-0.0212642	0.0035258	-6.03	0	-0.0281746	-0.0143539		maternal BMI(kg/m2)➝RWG indirect effect via child BW (kg)		-0.0212642	0.0035258	-6.03	0	-0.0281746	-0.0143539
maternal BMI(kg/m2)➝RWG indirect effect via BF≥6months			0.0709545	0.0103506	6.86	0	0.0506678	0.0912413		maternal BMI(kg/m2)➝RWG indirect effect via BF≥6months		0.0709545	0.0103506	6.86	0	0.0506678	0.0912413
maternal BMI(kg/m2)➝RWG indirect effect via BW, BF			0.0496903	0.0109718	4.53	0	0.0281859	0.0711947		maternal BMI(kg/m2)➝RWG indirect effect via BW, BF		0.0496903	0.0109718	4.53	0	0.0281859	0.0711947
maternal BMI(kg/m2)➝RWG (total effect)			0.0480409	0.012105	3.97	0	0.0243156	0.0717662		maternal BMI(kg/m2)➝RWG (total effect)		0.0480409	0.012105	3.97	0	0.0243156	0.0717662
maternal BMI(kg/m2)➝BF≥6months (direct effect)			-0.092131	0.0073353	-12.56	0	-0.106508	-0.0777541		maternal BMI(kg/m2)➝BF≥6months (direct effect)		-0.092131	0.0073353	-12.56	0	-0.106508	-0.0777541
maternal BMI(kg/m2)➝BF≥6months indirect effect via child BW (kg)			0.0031623	0.0009634	3.28	0.001	0.0012741	0.0050505		maternal BMI(kg/m2)➝BF≥6months indirect effect via child BW (kg)		0.0031623	0.0009634	3.28	0.001	0.0012741	0.0050505
maternal BMI(kg/m2)➝BF≥6months (total effect)			-0.0889687	0.0072595	-12.26	0	-0.103197	-0.0747403		maternal BMI(kg/m2)➝BF≥6months (total effect)		-0.0889687	0.0072595	-12.26	0	-0.103197	-0.0747403
child birth weight(kg)➝child BMIz (direct effect)			0.548694	0.0348586	15.74	0	0.480373	0.617016		child birth weight(kg)➝child overweight (direct effect)		1.21213	0.113185	10.71	0	0.990287	1.43396
child birth weight(kg)➝child BMIz indirect effect via RWG			-1.37296	0.111044	-12.36	0	-1.5906	-1.15532		child birth weight(kg)➝child overweight indirect effect via RWG		-2.87004	0.28781	-9.97	0	-3.43414	-2.30594
child birth weight(kg)➝child BMIz indirect effect via BF			0.0180423	0.0117581	1.53	0.125	-0.0050031	0.0410878		child birth weight(kg)➝child overweight indirect effect via BF		-0.0202913	0.0305024	-0.67	0.506	-0.0800748	0.0394923
child birth weight(kg)➝child BMIz indirect effect via RWG, BF			-1.35492	0.110622	-12.25	0	-1.57174	-1.1381		child birth weight(kg)➝child overweight indirect effect via RWG, BF		-2.89033	0.285921	-10.11	0	-3.45073	-2.32994
child birth weight(kg)➝child BMIz (total effect)			-0.806226	0.106819	-7.55	0	-1.01559	-0.596864		child birth weight(kg)➝child overweight (total effect)		-1.67821	0.267548	-6.27	0	-2.20259	-1.15382
BF≥6months➝child BMIz (direct effect)			0.0638467	0.0363221	1.76	0.079	-0.0073432	0.135037		BF≥6months➝child overweight (direct effect)		-0.0718052	0.103405	-0.69	0.487	-0.274475	0.130865
BF≥6months➝child BMIz indirect effect via RWG			-0.556457	0.0764747	-7.28	0	-0.706344	-0.406569		BF≥6months➝child overweight indirect effect via RWG		-1.16322	0.170854	-6.81	0	-1.49808	-0.82835
BF≥6months➝child BMIz (total effect)			-0.49261	0.0824093	-5.98	0	-0.654129	-0.331091		BF≥6months➝child overweight (total effect)		-1.23502	0.1901	-6.5	0	-1.60761	-0.862433
BMIz: BMI z-score
BW: birth weight
RWG: rapid weight gain by age one year (yes vs no)
BF: breastfeeding duration ≥ 6 vs < 6 months
Note: For categorical outcomes (child overweight, RWG, BF≥6 months), coefficients needs to be converted to odds ratio for interpretation

## Sheet: Sheet5
Sensitivity analysis including six cohorts excluding HB
			Observed	Bootstrap		Normal-based						Observed	Bootstrap		Normal-based
			coefficient	std. err.	z	P>z	[95% conf. interval]					coefficient	std. err.	z	P>z	[95% conf. interval]
maternal BMI(kg/m2)➝ child BMIz (direct effect)			0.0340106	0.0030391	11.19	0	0.0280541	0.039967		maternal BMI(kg/m2)➝ child overweight (direct effect)		0.0717731	0.0089188	8.05	0	0.0542926	0.0892535
maternal BMI(kg/m2)➝ child BMIz indirect effect via child BW (kg)			0.0047764	0.0010639	4.49	0	0.0026912	0.0068615		maternal BMI(kg/m2)➝ child overweight indirect effect via child BW (kg)		0.0109759	0.0026191	4.19	0	0.0058425	0.0161092
maternal BMI(kg/m2)➝ child BMIz indirect effect via RWG			-0.0013313	0.0062879	-0.21	0.832	-0.0136552	0.0109927		maternal BMI(kg/m2)➝ child overweight indirect effect via RWG		-0.0029248	0.0138735	-0.21	0.833	-0.0301163	0.0242668
maternal BMI(kg/m2)➝ child BMIz indirect effect via BF≥ 6months			-0.0027284	0.0035531	-0.77	0.443	-0.0096923	0.0042355		maternal BMI(kg/m2)➝ child overweight indirect effect via BF≥ 6months		0.0130354	0.0103714	1.26	0.209	-0.0072921	0.0333629
maternal BMI(kg/m2)➝ child BMIz indirect effect via BW, RWG, BF			0.0007167	0.0072502	0.1	0.921	-0.0134935	0.0149268		maternal BMI(kg/m2)➝ child overweight indirect effect via BW, RWG, BF		0.0210865	0.0176802	1.19	0.233	-0.0135661	0.0557391
maternal BMI(kg/m2)➝ child BMIz (total effect)			0.0347272	0.007744	4.48	0	0.0195493	0.0499052		maternal BMI(kg/m2)➝ child overweight (total effect)		0.0928596	0.0190912	4.86	0	0.0554416	0.130278
maternal BMI(kg/m2)➝ child BW (kg) (direct effect)			0.0086951	0.0018826	4.62	0	0.0050054	0.0123849		maternal BMI(kg/m2)➝ child BW (kg) (direct effect)		0.0086951	0.0018826	4.62	0	0.0050054	0.0123849
child birth weight(kg)➝BF≥6months (direct effect)			0.23602	0.0797315	2.96	0.003	0.0797493	0.392291		child birth weight(kg)➝BF≥6months (direct effect)		0.23602	0.0797315	2.96	0.003	0.0797493	0.392291
child birth weight(kg)➝RWG (direct effect)			-1.79732	0.121256	-14.82	0	-2.03498	-1.55967		child birth weight(kg)➝RWG (direct effect)		-1.79732	0.121256	-14.82	0	-2.03498	-1.55967
BF≥6months➝RWG (direct effect)			-0.804961	0.104142	-7.73	0	-1.00908	-0.600846		BF≥6months➝RWG (direct effect)		-0.804961	0.104142	-7.73	0	-1.00908	-0.600846
RWG➝ child BMIz (direct effect)			0.689812	0.0413796	16.67	0	0.608709	0.770914		RWG➝ child Overweight (direct effect)		1.51551	0.132995	11.4	0	1.25485	1.77618
maternal BMI(kg/m2)➝RWG (direct effect)			-0.0019299	0.0090823	-0.21	0.832	-0.0197308	0.015871		maternal BMI(kg/m2)➝RWG (direct effect)		-0.0019299	0.0090823	-0.21	0.832	-0.0197308	0.015871
maternal BMI(kg/m2)➝RWG indirect effect via child BW (kg)			-0.015628	0.0037163	-4.21	0	-0.0229118	-0.0083441		maternal BMI(kg/m2)➝RWG indirect effect via child BW (kg)		-0.015628	0.0037163	-4.21	0	-0.0229118	-0.0083441
maternal BMI(kg/m2)➝RWG indirect effect via BF≥6months			0.0736848	0.0113134	6.51	0	0.0515109	0.0958587		maternal BMI(kg/m2)➝RWG indirect effect via BF≥6months		0.0736848	0.0113134	6.51	0	0.0515109	0.0958587
maternal BMI(kg/m2)➝RWG indirect effect via BW, BF			0.0580568	0.0118794	4.89	0	0.0347736	0.08134		maternal BMI(kg/m2)➝RWG indirect effect via BW, BF		0.0580568	0.0118794	4.89	0	0.0347736	0.08134
maternal BMI(kg/m2)➝RWG (total effect)			0.0561269	0.0137462	4.08	0	0.0291849	0.083069		maternal BMI(kg/m2)➝RWG (total effect)		0.0561269	0.0137462	4.08	0	0.0291849	0.083069
maternal BMI(kg/m2)➝BF≥6months (direct effect)			-0.0915384	0.00792	-11.56	0	-0.107061	-0.0760155		maternal BMI(kg/m2)➝BF≥6months (direct effect)		-0.0915384	0.00792	-11.56	0	-0.107061	-0.0760155
maternal BMI(kg/m2)➝BF≥6months indirect effect via child BW (kg)			0.0020522	0.00086	2.39	0.017	0.0003667	0.0037378		maternal BMI(kg/m2)➝BF≥6months indirect effect via child BW (kg)		0.0020522	0.00086	2.39	0.017	0.0003667	0.0037378
maternal BMI(kg/m2)➝BF≥6months (total effect)			-0.0894862	0.0079119	-11.31	0	-0.104993	-0.0739792		maternal BMI(kg/m2)➝BF≥6months (total effect)		-0.0894862	0.0079119	-11.31	0	-0.104993	-0.0739792
child birth weight(kg)➝child BMIz (direct effect)			0.549314	0.0372038	14.76	0	0.476395	0.622232		child birth weight(kg)➝child overweight (direct effect)		1.2623	0.129734	9.73	0	1.00803	1.51657
child birth weight(kg)➝child BMIz indirect effect via RWG			-1.23981	0.11231	-11.04	0	-1.45994	-1.01969		child birth weight(kg)➝child overweight indirect effect via RWG		-2.72386	0.301092	-9.05	0	-3.31399	-2.13374
child birth weight(kg)➝child BMIz indirect effect via BF			0.0070348	0.0096114	0.73	0.464	-0.0118032	0.0258729		child birth weight(kg)➝child overweight indirect effect via BF		-0.0336102	0.0290967	-1.16	0.248	-0.0906386	0.0234182
child birth weight(kg)➝child BMIz indirect effect via RWG, BF			-1.23278	0.112569	-10.95	0	-1.45341	-1.01215		child birth weight(kg)➝child overweight indirect effect via RWG, BF		-2.75747	0.302386	-9.12	0	-3.35014	-2.16481
child birth weight(kg)➝child BMIz (total effect)			-0.683467	0.106217	-6.43	0	-0.891649	-0.475285		child birth weight(kg)➝child overweight (total effect)		-1.49517	0.273608	-5.46	0	-2.03144	-0.958913
BF≥6months➝child BMIz (direct effect)			0.0298061	0.0382065	0.78	0.435	-0.0450772	0.104689		BF≥6months➝child overweight (direct effect)		-0.142404	0.111559	-1.28	0.202	-0.361056	0.0762484
BF≥6months➝child BMIz indirect effect via RWG			-0.555271	0.0810185	-6.85	0	-0.714065	-0.396478		BF≥6months➝child overweight indirect effect via RWG		-1.21993	0.196614	-6.2	0	-1.60528	-0.83457
BF≥6months➝child BMIz (total effect)			-0.525465	0.0894815	-5.87	0	-0.700846	-0.350085		BF≥6months➝child overweight (total effect)		-1.36233	0.225587	-6.04	0	-1.80447	-0.920188
BMIz: BMI z-score
BW: birth weight
RWG: rapid weight gain by age one year (yes vs no)
BF: breastfeeding duration ≥ 6 vs < 6 months
Note: For categorical outcomes (child overweight, RWG, BF≥6 months), coefficients needs to be converted to odds ratio for interpretation

## Sheet: Sheet6
Sensitivity analysis including six cohorts excluding InFANT
		Observed	Bootstrap		Normal-based						Observed	Bootstrap		Normal-based
		coefficient	std. err.	z	P>z	[95% conf. interval]					coefficient	std. err.	z	P>z	[95% conf. interval]
maternal BMI(kg/m2)➝ child BMIz (direct effect)		0.0322612	0.0032732	9.86	0	0.0258459	0.0386766		maternal BMI(kg/m2)➝ child overweight (direct effect)		0.0699289	0.0084006	8.32	0	0.053464	0.0863938
maternal BMI(kg/m2)➝ child BMIz indirect effect via child BW (kg)		0.0066819	0.001051	6.36	0	0.0046219	0.0087419		maternal BMI(kg/m2)➝ child overweight indirect effect via child BW (kg)		0.01449	0.0025626	5.65	0	0.0094673	0.0195126
maternal BMI(kg/m2)➝ child BMIz indirect effect via RWG		0.0012719	0.0059388	0.21	0.83	-0.0103681	0.0129118		maternal BMI(kg/m2)➝ child overweight indirect effect via RWG		0.0027605	0.0130093	0.21	0.832	-0.0227373	0.0282583
maternal BMI(kg/m2)➝ child BMIz indirect effect via BF≥ 6months		-0.0028442	0.0032726	-0.87	0.385	-0.0092583	0.0035699		maternal BMI(kg/m2)➝ child overweight indirect effect via BF≥ 6months		0.0083739	0.0093436	0.9	0.37	-0.0099392	0.0266869
maternal BMI(kg/m2)➝ child BMIz indirect effect via BW, RWG, BF		0.0051095	0.0068508	0.75	0.456	-0.0083177	0.0185368		maternal BMI(kg/m2)➝ child overweight indirect effect via BW, RWG, BF		0.0256243	0.016858	1.52	0.129	-0.0074168	0.0586654
maternal BMI(kg/m2)➝ child BMIz (total effect)		0.0373708	0.0070837	5.28	0	0.023487	0.0512545		maternal BMI(kg/m2)➝ child overweight (total effect)		0.0955532	0.0176949	5.4	0	0.0608718	0.130235
maternal BMI(kg/m2)➝ child BW (kg) (direct effect)		0.0115061	0.0016696	6.89	0	0.0082337	0.0147785		maternal BMI(kg/m2)➝ child BW (kg) (direct effect)		0.0115061	0.0016696	6.89	0	0.0082337	0.0147785
child birth weight(kg)➝BF≥6months (direct effect)		0.219694	0.0754182	2.91	0.004	0.071877	0.367511		child birth weight(kg)➝BF≥6months (direct effect)		0.219694	0.0754182	2.91	0.004	0.071877	0.367511
child birth weight(kg)➝RWG (direct effect)		-1.87712	0.1081	-17.36	0	-2.089	-1.66525		child birth weight(kg)➝RWG (direct effect)		-1.87712	0.1081	-17.36	0	-2.089	-1.66525
BF≥6months➝RWG (direct effect)		-0.743104	0.0968465	-7.67	0	-0.932919	-0.553288		BF≥6months➝RWG (direct effect)		-0.743104	0.0968465	-7.67	0	-0.932919	-0.553288
RWG➝ child BMIz (direct effect)		0.720589	0.0392997	18.34	0	0.643563	0.797615		RWG➝ child Overweight (direct effect)		1.56398	0.119776	13.06	0	1.32922	1.79873
maternal BMI(kg/m2)➝RWG (direct effect)		0.001765	0.00821	0.21	0.83	-0.0143262	0.0178563		maternal BMI(kg/m2)➝RWG (direct effect)		0.001765	0.00821	0.21	0.83	-0.0143262	0.0178563
maternal BMI(kg/m2)➝RWG indirect effect via child BW (kg)		-0.0215983	0.003468	-6.23	0	-0.0283954	-0.0148013		maternal BMI(kg/m2)➝RWG indirect effect via child BW (kg)		-0.0215983	0.003468	-6.23	0	-0.0283954	-0.0148013
maternal BMI(kg/m2)➝RWG indirect effect via BF≥6months		0.0655728	0.0102258	6.41	0	0.0455306	0.085615		maternal BMI(kg/m2)➝RWG indirect effect via BF≥6months		0.0655728	0.0102258	6.41	0	0.0455306	0.085615
maternal BMI(kg/m2)➝RWG indirect effect via BW, BF		0.0439745	0.0107176	4.1	0	0.0229683	0.0649807		maternal BMI(kg/m2)➝RWG indirect effect via BW, BF		0.0439745	0.0107176	4.1	0	0.0229683	0.0649807
maternal BMI(kg/m2)➝RWG (total effect)		0.0457395	0.0117018	3.91	0	0.0228043	0.0686747		maternal BMI(kg/m2)➝RWG (total effect)		0.0457395	0.0117018	3.91	0	0.0228043	0.0686747
maternal BMI(kg/m2)➝BF≥6months (direct effect)		-0.0882418	0.0073376	-12.03	0	-0.102623	-0.0738604		maternal BMI(kg/m2)➝BF≥6months (direct effect)		-0.0882418	0.0073376	-12.03	0	-0.102623	-0.0738604
maternal BMI(kg/m2)➝BF≥6months indirect effect via child BW (kg)		0.0025278	0.0009596	2.63	0.008	0.0006471	0.0044086		maternal BMI(kg/m2)➝BF≥6months indirect effect via child BW (kg)		0.0025278	0.0009596	2.63	0.008	0.0006471	0.0044086
maternal BMI(kg/m2)➝BF≥6months (total effect)		-0.085714	0.0072639	-11.8	0	-0.0999509	-0.071477		maternal BMI(kg/m2)➝BF≥6months (total effect)		-0.085714	0.0072639	-11.8	0	-0.0999509	-0.071477
child birth weight(kg)➝child BMIz (direct effect)		0.580727	0.0367087	15.82	0	0.508779	0.652674		child birth weight(kg)➝child overweight (direct effect)		1.25933	0.120132	10.48	0	1.02388	1.49479
child birth weight(kg)➝child BMIz indirect effect via RWG		-1.35264	0.105903	-12.77	0	-1.5602	-1.14507		child birth weight(kg)➝child overweight indirect effect via RWG		-2.93578	0.283882	-10.34	0	-3.49218	-2.37938
child birth weight(kg)➝child BMIz indirect effect via BF		0.0070812	0.0090518	0.78	0.434	-0.0106601	0.0248225		child birth weight(kg)➝child overweight indirect effect via BF		-0.0208482	0.0263812	-0.79	0.429	-0.0725544	0.0308579
child birth weight(kg)➝child BMIz indirect effect via RWG, BF		-1.34556	0.106239	-12.67	0	-1.55378	-1.13733		child birth weight(kg)➝child overweight indirect effect via RWG, BF		-2.95663	0.285282	-10.36	0	-3.51577	-2.39749
child birth weight(kg)➝child BMIz (total effect)		-0.764828	0.101006	-7.57	0	-0.962797	-0.56686		child birth weight(kg)➝child overweight (total effect)		-1.6973	0.258909	-6.56	0	-2.20475	-1.18985
BF≥6months➝child BMIz (direct effect)		0.0322319	0.0369828	0.87	0.383	-0.0402531	0.104717		BF≥6months➝child overweight (direct effect)		-0.0948968	0.103417	-0.92	0.359	-0.297591	0.107798
BF≥6months➝child BMIz indirect effect via RWG		-0.535473	0.0751446	-7.13	0	-0.682753	-0.388192		BF≥6months➝child overweight indirect effect via RWG		-1.1622	0.175156	-6.64	0	-1.5055	-0.818898
BF≥6months➝child BMIz (total effect)		-0.503241	0.0827741	-6.08	0	-0.665475	-0.341006		BF≥6months➝child overweight (total effect)		-1.25709	0.198343	-6.34	0	-1.64584	-0.868348
BMIz: BMI z-score
BW: birth weight
RWG: rapid weight gain by age one year (yes vs no)
BF: breastfeeding duration ≥ 6 vs < 6 months
Note: For categorical outcomes (child overweight, RWG, BF≥6 months), coefficients needs to be converted to odds ratio for interpretation

## Sheet: Sheet7
Sensitivity analysis including six cohorts excluding InFANT Extend
		Observed	Bootstrap		Normal-based						Observed	Bootstrap			Normal	based
		coefficient	std. err.	z	P>z	[95% conf. interval]					coefficient	std. err.	z	P>z	[95% conf.	interval]
maternal BMI(kg/m2)➝ child BMIz (direct effect)		0.037529	0.0032508	11.54	0	0.0311575	0.0439006		maternal BMI(kg/m2)➝ child overweight (direct effect)		0.0730195	0.0080642	9.05	0	0.0572139	0.088825
maternal BMI(kg/m2)➝ child BMIz indirect effect via child BW (kg)		0.0051779	0.001028	5.04	0	0.0031631	0.0071926		maternal BMI(kg/m2)➝ child overweight indirect effect via child BW (kg)		0.0111736	0.0024173	4.62	0	0.0064358	0.0159114
maternal BMI(kg/m2)➝ child BMIz indirect effect via RWG		0.003481	0.0060905	0.57	0.568	-0.0084561	0.0154182		maternal BMI(kg/m2)➝ child overweight indirect effect via RWG		0.0072102	0.0126457	0.57	0.569	-0.017575	0.0319953
maternal BMI(kg/m2)➝ child BMIz indirect effect via BF≥ 6months		-0.0025487	0.0032084	-0.79	0.427	-0.008837	0.0037396		maternal BMI(kg/m2)➝ child overweight indirect effect via BF≥ 6months		0.0109808	0.0093859	1.17	0.242	-0.0074152	0.0293768
maternal BMI(kg/m2)➝ child BMIz indirect effect via BW, RWG, BF		0.0061102	0.0069826	0.88	0.382	-0.0075755	0.0197959		maternal BMI(kg/m2)➝ child overweight indirect effect via BW, RWG, BF		0.0293646	0.0159177	1.84	0.065	-0.0018335	0.0605626
maternal BMI(kg/m2)➝ child BMIz (total effect)		0.0436392	0.0071724	6.08	0	0.0295815	0.0576969		maternal BMI(kg/m2)➝ child overweight (total effect)		0.102384	0.0169601	6.04	0	0.0691429	0.135625
maternal BMI(kg/m2)➝ child BW (kg) (direct effect)		0.0087261	0.0016818	5.19	0	0.0054298	0.0120223		maternal BMI(kg/m2)➝ child BW (kg) (direct effect)		0.0087261	0.0016818	5.19	0	0.0054298	0.0120223
child birth weight(kg)➝BF≥6months (direct effect)		0.233834	0.0725472	3.22	0.001	0.091644	0.376024		child birth weight(kg)➝BF≥6months (direct effect)		0.233834	0.0725472	3.22	0.001	0.091644	0.376024
child birth weight(kg)➝RWG (direct effect)		-1.96047	0.106185	-18.46	0	-2.16859	-1.75235		child birth weight(kg)➝RWG (direct effect)		-1.96047	0.106185	-18.46	0	-2.16859	-1.75235
BF≥6months➝RWG (direct effect)		-0.709121	0.0928614	-7.64	0	-0.891127	-0.527116		BF≥6months➝RWG (direct effect)		-0.709121	0.0928614	-7.64	0	-0.891127	-0.527116
RWG➝ child BMIz (direct effect)		0.728765	0.0383847	18.99	0	0.653533	0.803998		RWG➝ child Overweight (direct effect)		1.50947	0.123278	12.24	0	1.26785	1.75109
maternal BMI(kg/m2)➝RWG (direct effect)		0.0047766	0.0083495	0.57	0.567	-0.0115881	0.0211413		maternal BMI(kg/m2)➝RWG (direct effect)		0.0047766	0.0083495	0.57	0.567	-0.0115881	0.0211413
maternal BMI(kg/m2)➝RWG indirect effect via child BW (kg)		-0.0171071	0.0035034	-4.88	0	-0.0239737	-0.0102406		maternal BMI(kg/m2)➝RWG indirect effect via child BW (kg)		-0.0171071	0.0035034	-4.88	0	-0.0239737	-0.0102406
maternal BMI(kg/m2)➝RWG indirect effect via BF≥6months		0.0613229	0.0096008	6.39	0	0.0425057	0.0801401		maternal BMI(kg/m2)➝RWG indirect effect via BF≥6months		0.0613229	0.0096008	6.39	0	0.0425057	0.0801401
maternal BMI(kg/m2)➝RWG indirect effect via BW, BF		0.0442157	0.0101674	4.35	0	0.0242879	0.0641435		maternal BMI(kg/m2)➝RWG indirect effect via BW, BF		0.0442157	0.0101674	4.35	0	0.0242879	0.0641435
maternal BMI(kg/m2)➝RWG (total effect)		0.0489923	0.0118078	4.15	0	0.0258494	0.0721353		maternal BMI(kg/m2)➝RWG (total effect)		0.0489923	0.0118078	4.15	0	0.0258494	0.0721353
maternal BMI(kg/m2)➝BF≥6months (direct effect)		-0.0864772	0.0073817	-11.72	0	-0.100945	-0.0720094		maternal BMI(kg/m2)➝BF≥6months (direct effect)		-0.0864772	0.0073817	-11.72	0	-0.100945	-0.0720094
maternal BMI(kg/m2)➝BF≥6months indirect effect via child BW (kg)		0.0020404	0.0007521	2.71	0.007	0.0005663	0.0035146		maternal BMI(kg/m2)➝BF≥6months indirect effect via child BW (kg)		0.0020404	0.0007521	2.71	0.007	0.0005663	0.0035146
maternal BMI(kg/m2)➝BF≥6months (total effect)		-0.0844368	0.007366	-11.46	0	-0.0988738	-0.0699998		maternal BMI(kg/m2)➝BF≥6months (total effect)		-0.0844368	0.007366	-11.46	0	-0.0988738	-0.0699998
child birth weight(kg)➝child BMIz (direct effect)		0.593381	0.0335405	17.69	0	0.527643	0.659119		child birth weight(kg)➝child overweight (direct effect)		1.28049	0.113332	11.3	0	1.05836	1.50261
child birth weight(kg)➝child BMIz indirect effect via RWG		-1.42872	0.109504	-13.05	0	-1.64335	-1.2141		child birth weight(kg)➝child overweight indirect effect via RWG		-2.95927	0.295406	-10.02	0	-3.53825	-2.38028
child birth weight(kg)➝child BMIz indirect effect via BF		0.0068917	0.0093605	0.74	0.462	-0.0114546	0.025238		child birth weight(kg)➝child overweight indirect effect via BF		-0.029692	0.0280303	-1.06	0.289	-0.0846305	0.0252464
child birth weight(kg)➝child BMIz indirect effect via RWG, BF		-1.42183	0.110004	-12.93	0	-1.63743	-1.20623		child birth weight(kg)➝child overweight indirect effect via RWG, BF		-2.98896	0.294938	-10.13	0	-3.56703	-2.41089
child birth weight(kg)➝child BMIz (total effect)		-0.828448	0.104154	-7.95	0	-1.03259	-0.624309		child birth weight(kg)➝child overweight (total effect)		-1.70847	0.264949	-6.45	0	-2.22776	-1.18918
BF≥6months➝child BMIz (direct effect)		0.0294725	0.0367881	0.8	0.423	-0.0426308	0.101576		BF≥6months➝child overweight (direct effect)		-0.126979	0.106162	-1.2	0.232	-0.335053	0.0810951
BF≥6months➝child BMIz indirect effect via RWG		-0.516783	0.0731291	-7.07	0	-0.660114	-0.373453		BF≥6months➝child overweight indirect effect via RWG		-1.0704	0.164893	-6.49	0	-1.39358	-0.747213
BF≥6months➝child BMIz (total effect)		-0.487311	0.0811193	-6.01	0	-0.646302	-0.32832		BF≥6months➝child overweight (total effect)		-1.19738	0.190053	-6.3	0	-1.56987	-0.82488
BMIz: BMI z-score
BW: birth weight
RWG: rapid weight gain by age one year (yes vs no)
BF: breastfeeding duration ≥ 6 vs < 6 months
Note: For categorical outcomes (child overweight, RWG, BF≥6 months), coefficients needs to be converted to odds ratio for interpretation

## Sheet: Sheet8
Sensitivity analysis including six cohorts excluding LIMIT
			Observed	Bootstrap			Normal	based				Observed	Bootstrap			Normal	based
			coefficient	std. err.	z	P>z	[95% conf.	interval]				coefficient	std. err.	z	P>z	[95% conf.	interval]
maternal BMI(kg/m2)➝ child BMIz (direct effect)			0.0417731	0.0042538	9.82	0	0.0334358	0.0501103		maternal BMI(kg/m2)➝ child overweight (direct effect)		0.0767877	0.0107872	7.12	0	0.0556452	0.0979301
maternal BMI(kg/m2)➝ child BMIz indirect effect via child BW (kg)			0.0102538	0.0015301	6.7	0	0.0072549	0.0132526		maternal BMI(kg/m2)➝ child overweight indirect effect via child BW (kg)		0.0210332	0.0036901	5.7	0	0.0138007	0.0282658
maternal BMI(kg/m2)➝ child BMIz indirect effect via RWG			0.0175217	0.0078653	2.23	0.026	0.0021059	0.0329374		maternal BMI(kg/m2)➝ child overweight indirect effect via RWG		0.0363839	0.0166892	2.18	0.029	0.0036738	0.0690941
maternal BMI(kg/m2)➝ child BMIz indirect effect via BF≥ 6months			-0.0048237	0.0037375	-1.29	0.197	-0.0121491	0.0025016		maternal BMI(kg/m2)➝ child overweight indirect effect via BF≥ 6months		-0.0052004	0.0110389	-0.47	0.638	-0.0268363	0.0164355
maternal BMI(kg/m2)➝ child BMIz indirect effect via BW, RWG, BF			0.0229517	0.0087843	2.61	0.009	0.0057347	0.0401687		maternal BMI(kg/m2)➝ child overweight indirect effect via BW, RWG, BF		0.0522168	0.0201503	2.59	0.01	0.0127229	0.0917108
maternal BMI(kg/m2)➝ child BMIz (total effect)			0.0647248	0.0093614	6.91	0	0.0463767	0.0830728		maternal BMI(kg/m2)➝ child overweight (total effect)		0.129004	0.0216861	5.95	0	0.0865004	0.171509
maternal BMI(kg/m2)➝ child BW (kg) (direct effect)			0.0173885	0.0024341	7.14	0	0.0126178	0.0221593		maternal BMI(kg/m2)➝ child BW (kg) (direct effect)		0.0173885	0.0024341	7.14	0	0.0126178	0.0221593
child birth weight(kg)➝BF≥6months (direct effect)			0.303544	0.0869472	3.49	0	0.133131	0.473957		child birth weight(kg)➝BF≥6months (direct effect)		0.303544	0.0869472	3.49	0	0.133131	0.473957
child birth weight(kg)➝RWG (direct effect)			-2.63256	0.141732	-18.57	0	-2.91035	-2.35477		child birth weight(kg)➝RWG (direct effect)		-2.63256	0.141732	-18.57	0	-2.91035	-2.35477
BF≥6months➝RWG (direct effect)			-0.744534	0.113305	-6.57	0	-0.966607	-0.522461		BF≥6months➝RWG (direct effect)		-0.744534	0.113305	-6.57	0	-0.966607	-0.522461
RWG➝ child BMIz (direct effect)			0.750789	0.0461792	16.26	0	0.66028	0.841299		RWG➝ child Overweight (direct effect)		1.55903	0.147787	10.55	0	1.26937	1.84868
maternal BMI(kg/m2)➝RWG (direct effect)			0.0233376	0.0103192	2.26	0.024	0.0031123	0.043563		maternal BMI(kg/m2)➝RWG (direct effect)		0.0233376	0.0103192	2.26	0.024	0.0031123	0.043563
maternal BMI(kg/m2)➝RWG indirect effect via child BW (kg)			-0.0457763	0.0068903	-6.64	0	-0.059281	-0.0322716		maternal BMI(kg/m2)➝RWG indirect effect via child BW (kg)		-0.0457763	0.0068903	-6.64	0	-0.059281	-0.0322716
maternal BMI(kg/m2)➝RWG indirect effect via BF≥6months			0.0602051	0.0115265	5.22	0	0.0376135	0.0827967		maternal BMI(kg/m2)➝RWG indirect effect via BF≥6months		0.0602051	0.0115265	5.22	0	0.0376135	0.0827967
maternal BMI(kg/m2)➝RWG indirect effect via BW, BF			0.0144288	0.0134694	1.07	0.284	-0.0119708	0.0408284		maternal BMI(kg/m2)➝RWG indirect effect via BW, BF		0.0144288	0.0134694	1.07	0.284	-0.0119708	0.0408284
maternal BMI(kg/m2)➝RWG (total effect)			0.0377664	0.015362	2.46	0.014	0.0076574	0.0678755		maternal BMI(kg/m2)➝RWG (total effect)		0.0377664	0.015362	2.46	0.014	0.0076574	0.0678754
maternal BMI(kg/m2)➝BF≥6months (direct effect)			-0.0808628	0.0095198	-8.49	0	-0.0995213	-0.0622043		maternal BMI(kg/m2)➝BF≥6months (direct effect)		-0.0808628	0.0095198	-8.49	0	-0.0995213	-0.0622043
maternal BMI(kg/m2)➝BF≥6months indirect effect via child BW (kg)			0.0052782	0.0016978	3.11	0.002	0.0019506	0.0086058		maternal BMI(kg/m2)➝BF≥6months indirect effect via child BW (kg)		0.0052782	0.0016978	3.11	0.002	0.0019506	0.0086058
maternal BMI(kg/m2)➝BF≥6months (total effect)			-0.0755846	0.0094422	-8	0	-0.094091	-0.0570782		maternal BMI(kg/m2)➝BF≥6months (total effect)		-0.0755846	0.0094422	-8	0	-0.094091	-0.0570782
child birth weight(kg)➝child BMIz (direct effect)			0.589687	0.0394512	14.95	0	0.512364	0.667009		child birth weight(kg)➝child overweight (direct effect)		1.20961	0.134613	8.99	0	0.945767	1.47344
child birth weight(kg)➝child BMIz indirect effect via RWG			-1.9765	0.154419	-12.8	0	-2.27915	-1.67384		child birth weight(kg)➝child overweight indirect effect via RWG		-4.10422	0.440391	-9.32	0	-4.96737	-3.24107
child birth weight(kg)➝child BMIz indirect effect via BF			0.0181074	0.0150064	1.21	0.228	-0.0113046	0.0475194		child birth weight(kg)➝child overweight indirect effect via BF		0.0195213	0.0418938	0.47	0.641	-0.0625892	0.101632
child birth weight(kg)➝child BMIz indirect effect via RWG, BF			-1.95839	0.154458	-12.68	0	-2.26112	-1.65566		child birth weight(kg)➝child overweight indirect effect via RWG, BF		-4.0847	0.437393	-9.34	0	-4.94198	-3.22743
child birth weight(kg)➝child BMIz (total effect)			-1.3687	0.147467	-9.28	0	-1.65773	-1.07967		child birth weight(kg)➝child overweight (total effect)		-2.8751	0.400937	-7.17	0	-3.66092	-2.08928
BF≥6months➝child BMIz (direct effect)			0.0596534	0.0446209	1.34	0.181	-0.027802	0.147109		BF≥6months➝child overweight (direct effect)		0.0643111	0.13381	0.48	0.631	-0.197952	0.326575
BF≥6months➝child BMIz indirect effect via RWG			-0.558988	0.0922846	-6.06	0	-0.739863	-0.378114		BF≥6months➝child overweight indirect effect via RWG		-1.16075	0.21104	-5.5	0	-1.57438	-0.747115
BF≥6months➝child BMIz (total effect)			-0.499335	0.101112	-4.94	0	-0.697511	-0.301159		BF≥6months➝child overweight (total effect)		-1.09644	0.23781	-4.61	0	-1.56254	-0.630337
BMIz: BMI z-score
BW: birth weight
RWG: rapid weight gain by age one year (yes vs no)
BF: breastfeeding duration ≥ 6 vs < 6 months
Note: For categorical outcomes (child overweight, RWG, BF≥6 months), coefficients needs to be converted to odds ratio for interpretation

[truncated: 2 more sheets: Sheet9, Sheet10]
